# Supplementary material for: Gut microbiota composition and frailty in elderly patients with Chronic Kidney Disease
Source: PLoS One. 2020 Apr 1;15(4):e0228530. doi: 10.1371/journal.pone.0228530 (PMC7112193; doi:10.1371/journal.pone.0228530)
Supplement: S1 Table — (XLS) [file pone.0228530.s003.xls]

## Sheet: Foglio1
patient ID	sex	age	CKD	GFR CKD-EPI	creatinine	diabetes	BMI	LTM%	PCR	MIS	Pre- albumin	hypertension	CV events	Neutrophils	Limphoc	N/L	frailty	aproteic foods
S1	1	74	0	70	1.05	1	24.3
S3	0	67	0	84	0.74	0	26.2
S4	0	85	0	80	0.68	0	28.1
S5	1	90	0	79	0.8	0	21.4
S7	1	67	0	88	0.84	0	22.4
S9	0	66	0	59	0.82	0	23.8
S12	0	83	0	91	0.77	0	26.9
S13	0	72	0	85	0.9	1	25.1
S14	1	75	0	72	1.01	0	23.9
S15	0	66	0	59	1	0	31.7
S16	0	68	0	81	0.76	0	22.5
S17	0	78	0	61	0.9	1	29.4
S18	0	72	0	68	0.85	0	24.3
S19	0	77	0	68	0.83	0	27.2
S20	0	66	0	86	0.73	1	25.7
8	1	89	1	23	2.41	0	25.6369	45.3	0.06	18	36	1	1	60	26	2.30769	1	0
14	1	79	1	27	2.27	1	37.8329	47.3	0.09	4	29	1	0	55	32	1.71875	1	0
15	1	79	1	14	3.83	0	24.8364	53.2	0.21	5	29	1	0	60	27	2.22222	1	1
16	1	81	1	36	1.88	0	27.3437	61.2	0.05	6	23	1	1	65	29	2.24138	0	0
17	2	87	1	21	2.56	1	21.7778	38.9	0.54	18	21.5	1	1	61	30	2.03333	1	1
18	1	71	1	54	1.32	1	30.4687	54.4	0.12	11	33	1	1	50	37	1.35135	1	0
19	1	81	1	38	1.66	0	27.5312	49.7	0.09	3	23.1	1	0	76	17	4.47059	1	0
21	2	72	1	25	2.21	0	19.3	43.2	0.42	9	34	1	1	58	28	2.07143	1	0
22	1	88	1	19	2.81	0	25.8199	55.3	0.1	6	20.2	1	0	72	15	4.8	1	0
24	1	80	1	21	2.76	0	24.7	34.9	0.1	14	26.8	1	1	53	32	1.65625	1	1
25	1	82	1	17	3.97	0	24.3339	50.4	0.14	5	34	1	1	47.9	31	1.54516	0	0
26	1	86	1	8	6.12	1	25.5296	43.8	0.2	4	33	1	0	48	36	1.33333	1	0
27	2	84	1	24	2.16	1	26.4024	45.2	0.23	7	29	1	0	67.4	20	3.37	0	0
29	1	73	1	17	5.04	0	33.0237	41.1	0.77	5	36	1	0	54	36	1.5	0	1
30	2	71	1	19	2.95	0	21.1111	61.1	0.06	3	26	1	0	70	22	3.18182	0	1
32	2	81	1	17	2.59	1	30.4687	40.6	0.1	30	34	1	0	56	37	1.51351	1	1
34	1	91	1	15	3.35	0	27.4714	54.8	0.2	3	33	0	0	62	22	2.81818	1	0
39	2	81	1	31	1.57	1	29.8233	50.9	0.2	6	20	1	1	64	28	2.28571	1	1
40	1	80	1	25	2.38	1	29.8	NA	0.41	8	24	1	1	64	24	2.66667	1	1
42	1	85	1	19	3.14	0	28.8	50.7	0.14	3	35	1	1	57	33	1.72727	0	0
43	1	76	1	27	2.55	1	35.6612	44.1	0.24	3	34	0	1	47	38	1.23684	0	1
44	1	89	1	29	2.48	0	34.7	58.8	0.42	2	27	1	0	61	24	2.54167	0	0
47	1	76	1	43	1.55	1	26.1966	49.3	0.05	1	28	1	0	47	41	1.14634	0	0
51	1	79	1	36	1.77	1	33.3108	45.5	0.5	6	31	1	1	77	13	5.92308	1	1
55	2	74	1	25	1.91	1	34.2449	32.3	0.1	4	34	1	0	66	24	2.75	1	1
56	2	83	1	17	2.63	1	22.9591	47.3	0.14	6	33	1	1	58.3	33.4	1.74551	0	1
57	1	80	1	26	2.55	0	27.1314	60.9	0.15	6	29	1	1	62	24	2.58333	0	0
59	1	72	1	19	3.14	0	30.3911	60.6	0.16	3	33	1	1	67.2	19.9	3.37688	0	1
61	1	82	1	38	1.93	1	24.677	61.1	0.09	2	27	1	1	67	18	3.72222	0	1
62	2	88	1	16	2.65	1	26.8407	36.6	0.23	10	28	1	1	67.2	19.7	3.41117	1	1
63	2	90	1	19	2.22	0	27.9267	42.7	0.58	3	24	1	0	57	33	1.72727	0	1
64	1	72	1	35	2.09	0	27.2311	62.2	0.43	5	32	1	1	48.2	34.9	1.38109	0	0
66	1	79	1	24	2.46	1	31.6158	46.7	0.5	5	27	1	1	63	23	2.73913	1	0
67	2	74	1	42	1.25	0	33.3195	27.4	0.49	6	26	1	0	51	38	1.34211	1	0
68	2	83	1	26	1.8	1	36.5576	NA	0.2	12	23	1	0	64	24	2.66667	1	0
71	1	66	1	15	3.82	1	27.7177	61.6	0.31	5	29	1	1	54	28	1.92857	0	1
74	1	85	1	41	1.54	1	22.1443	57.5	0.12	4	25	1	0	59	29	2.03448	0	0
75	1	75	1	15	4.37	1	29.7609	40.8	0.05	3	37	1	1	59	32	1.84375	0	1
79	2	86	1	28	1.63	0	32.0417	32.9	0.24	4	29	1	1	58	28	2.07143	1	0
80	1	77	1	45	1.47	1	27.6817	67.4	0.92	7	21	1	1	76	12.7	5.98425	0	0
82	2	78	1	28	1.93	1	30.385	41.2	0.03	3	27	1	1	61	22.3	2.73543	0	1
84	1	85	1	22	2.53	1	25.3444	44.3	0.08	8	31	1	0	57	29	1.96552	1	0
85	2	77	1	23	2.07	1	20.8247	50.3	0.09	4	25	1	1	59	29	2.03448	1	0
86	1	68	1	14	4.29	0	28.3848	56.2	0.15	4	30	1	1	61	25	2.44	0	0
87	2	82	1	39	1.29	1	34.0775	62	0.17	9	30	1	1	62	26	2.38462	1	0
88	2	75	1	15	2.97	0	36.5154	38.1	0.41	6	21	1	0	69	18	3.83333	1	1
89	1	84	1	38	1.63	1	25.4767	60.2	3.82	8	18	1	0	57	25	2.28	1	0
90	2	86	1	33	1.44	1	30.0801	36.5	0.09	4	25	1	0	59	30	1.96667	1	1
91	1	87	1	38	1.6	1	27.5482	53.5	0.24	3	26	1	0	68	22	3.09091	0	0
92	1	87	1	39	1.58	1	39.1598	NA	0.2	2	29	1	EAS???	20	1.45	3.05	1	0
94	1	88	1	19	2.25	1	23.8751	64	1.36	7	24	1	1	24	1	2.68	1	1
95	2	91	1	20	2.1	0	30.8012	32.9	0.37	5	27	1	1	20	1.35	3.15	1	0
97	1	88	1	32	1.9	0	25.9516	50.6	0.03	1	46	0	0	22	2.09091	2.95	0	0
100	2	80	1	16	2.67	0	24.974	42.6	0.9	4	24	0	0	39	0.615385	1.23	1	0
102	1	73	1	22	2.7	1	25.791	34.4	0.09	12	22	1	1	24	0.916667	2.66	1	0
103	1	75	1	36	1.78	1	25.2071	60.7	0.06	4	30	1	1	26	1.15385	2.34	1	0
105	1	84	1	31	1.92	0	24.3865	42.2	0.31	14	31	0	1	34	0.911765	1.47	1	0
106	1	75	1	24	2.5	1	43.4256	41	0.21	3	31	1	1	32	0.96875	1.71	1	0
108	1	92	1	31	1.85	1	24.7676	41	0.12	4	24	1	1	19	1.26316	3.31	1	0
109	2	84	1	24	1.92	0	27.7778	37.1	0.47	5	25	1	1	20	1.25	3.35	1	1
111	1	81	1	38	1.66	1	25.8806	51.3	0.76	4	18	0	1	25	0.72	2.44	0	0
112	1	86	1	9	5.22	1	22.3478	81.2	0.12	5	28	1	1	23	1.21739	2.78	1	0
114	1	71	1	17	3.46	0	30.385	40	0.14	2	31	1	0	19	1.63158	3.47	0	1
117	1	83	1	15	2.77	1	27.1809	40.8	0.34	7	26	1	0	19	1.36842	3.52	0	0

## Sheet:  CKD-H characteristics
	Characteristics	CKD (n=64)	Controls (n=15)	p value
	Age (years)	80,7±6,2	73,7±7,6	0.0003	*
	Sex, male (female)	43 (21)	4 (11)	0.007	*
	sCreatinine	2,48±0,98	0,84±0,12	<0,0001	*
	GFR (CKD-EPI)	25,9±11,2	75,4±10,8	<0,0001	*
	Diabetes	37	4	0.043	*
	BMI	28,4±4,7	25,5±2,9	0.0301	*
	Characteristics	Frail (38)	Not Frail (26)	p value
	Age (years)	81,8±5,8	79,03±6,6	0.079
	Sex, male (female)	22 (16)	21 (5)	0.55
	sCreatinine	2.36	2.65	0.24
	GFR (CKD-EPI)	25,68±9,7	26,2±13,3	0.79
	Diabetes	24	13	0.29
	BMI	28,77±5,4	27,7±3,4	0.38
	LTM (lean tissue mass) %	45,7±12,4	52,2±8,7	0.05
	CRP	0,37±0,6	0,26±0,24	0.4
	MIS	7,6±5,4	3,96±1,9	0.0017	*
	Pre-albumin	27,3±4,4	29,4±6,2	0.11
	Hypertension	35	23	0.623
	CV events	22	15	0.868
	N/L	2,53±1	2,51±1	0.94
